# Supplementary material for: Cucurbitane Glycosides and Their Potential Anti-Inflammatory Activities from Hemsleya chinensis Tubers
Source: Molecules. 2025 May 28;30(11):2349. doi: 10.3390/molecules30112349 (PMC12156364; doi:10.3390/molecules30112349)
Supplement: Supplementary file 1 [file molecules-30-02349-s001.zip]

Archive with 1 entries (1 files):
- molecules-3565514-supplementary.pdf
